# Supplementary material for: Unveiling the Forensic Potential of Oral and Nasal Microbiota in Post-Mortem Interval Estimation
Source: Int J Mol Sci. 2025 Apr 6;26(7):3432. doi: 10.3390/ijms26073432 (PMC11989810; doi:10.3390/ijms26073432)
Supplement: Supplementary file 1 [file ijms-26-03432-s001.zip]

Archive with 1 entries (1 files):
- ijms-3495514-supplementary.pdf
